# Supplementary material for: Systematic functional evaluation of CNGA1 missense variants associated with retinitis pigmentosa
Source: Mol Med. 2026 May 27;32:80. doi: 10.1186/s10020-026-01518-0 (PMC13214374; doi:10.1186/s10020-026-01518-0)
Supplement: Supplementary file 2 — Supplementary Material 2. [file 10020_2026_1518_MOESM2_ESM.xlsx]

## Sheet: S1
Supplementary table 1: Reference protein sequence of CNGA1 and CNGA3 orthologues used to establish the protein alignment and assess amino acid conservation in Supplementary figure 1 and Supplementary table 5.
CNGA subunit and species	NCBI reference number
Homo sapiens CNGA1	NP_000078.3
Mus musculus CNGA1	NP_031749.2
Bos taurus CNGA1	NP_776703.1
Gallus gallus CNGA1	NP_990551.1
Danio rerio Cnga1a	NP_001139095.1
Homo sapiens CNGA3	NP_001289.1
Mus musculus CNGA3	NP_001268939.1
Bos taurus CNGA3	NP_776704.1
Gallus gallus CNGA3	NP_990552.2
Oncorhynchus mykiss Cnga3	NP_001268262.2

## Sheet: S2
Supplementary table 2: IVM primers to generate mutant CNGA3 expression constructs.
CNGA1 variant*	Homlogous CNGA3 variant*	Forward primer (5′-3′ orientation)	Reverse primer (5′-3′ orientation)
R28Q	N26Q	CTCAGACCGAGACCTCCAGCGCGCTGAAAATG	CATTTTCAGCGCGCTGGAGGTCTCGGTCTGAG
R28	N26R	GACCGAGACCTCAGACGCGCTGAAAATGG	CCATTTTCAGCGCGTCTGAGGTCTCGGTC
E150K	D157K	GAAGACGAAAAAGAAGAAGGCGATCGTGGTGGACCC	GGGTCCACCACGATCGCCTTCTTCTTTTTCGTCTTC
E150	D157E	CGAAAAAGAAGGAGGCGATCGTGGTGG	CCACCACGATCGCCTCCTTCTTTTTCG
P156L	P163L	CGATCGTGGTGGACCTGTCCAGCAACCTGTAC	GTACAGGTTGCTGGACAGGTCCACCACGATCG
S157L	S164L	GATCGTGGTGGACCCGCTGAGCAACCTGTACTAC	GTAGTACAGGTTGCTCAGCGGGTCCACCACGATC
Y161C	Y168C	CAGCAACCTGTGCTACCGCTGGCTG	CAGCCAGCGGTAGCACAGGTTGCTG
I168S	I175S	GCTGACCGCCAGCGCCCTGCCTGTCTTTTATA	TATAAAAGACAGGCAGGGCGCTGGCGGTCAGC
M173I	F180I	CCATCGCCCTGCCTGTCATCTATAACTGGTATCTGC	GCAGATACCAGTTATAGATGACAGGCAGGGCGATGG
M173	F180M	CCATCGCCCTGCCTGTCATGTATAACTGGTATCTGC	GCAGATACCAGTTATACATGACAGGCAGGGCGATGG
W176R	W183R	CCTGCCTGTCTTTTATAACAGGTATCTGCTTATTTGCAG	CTGCAAATAAGCAGATACCTGTTATAAAAGACAGGCAGG
C184Y	C191Y	CTTATTTGCAGGGCCTACTTCGATGAGCTGCAG	CTGCAGCTCATCGAAGTAGGCCCTGCAAATAAG
D204N	D211N	CTGGACTACTCGGCAAATGTCCTGTATGTC	GACATACAGGACATTTGCCGAGTAGTCCAG
D210V	D217V	GTCCTGTATGTCTTGGTGGTGCTTGTACGAGCTC	GAGCTCGTACAAGCACCACCAAGACATACAGGAC
D210N	D217N	GATGTCCTGTATGTCTTGAACGTGCTTGTACGAGCTCG	CGAGCTCGTACAAGCACGTTCAAGACATACAGGACATC
R214Q	R221Q	CTTGGATGTGCTTGTACAGGCTCGGACAGGTTTTC	GAAAACCTGTCCGAGCCTGTACAAGCACATCCAAG
G218V	G225V	CGAGCTCGGACAGTGTTTCTCGAGCAAGG	CCTTGCTCGAGAAACACTGTCCGAGCTCG
G218D	G225D	CGAGCTCGGACAGACTTTCTCGAGCAAGG	CCTTGCTCGAGAAAGTCTGTCCGAGCTCG
G223E	G230E	CAGGTTTTCTCGAGCAAGAGTTAATGGTCAGTGATAC	GTATCACTGACCATTAACTCTTGCTCGAGAAAACCTG
L232F	L239F	GTCAGTGATACCAACAGGTTCTGGCAGCATTACAAGAC	GTCTTGTAATGCTGCCAGAACCTGTTGGTATCACTGAC
L255Q	A262Q	GTCCCCACCGACCTGCAGTACTTAAAGGTGGG	CCCACCTTTAAGTACTGCAGGTCGGTGGGGAC
L255	A262L	GTCCCCACCGACCTGCTTTACTTAAAGGTGG	CCACCTTTAAGTAAAGCAGGTCGGTGGGGAC
R267T	R274T	CTACCCAGAAGTGACCTTCAACCGCCTACTG	CAGTAGGCGGTTGAAGGTCACTTCTGGGTAG
R273Q	K280Q	GGTTCAACCGCCTACTGCAGTTTTCCCGGCTCTTTG	CAAAGAGCCGGGAAAACTGCAGTAGGCGGTTGAACC
R273	K280R	GTTCAACCGCCTACTGAGGTTTTCCCGGCTCTTTG	CAAAGAGCCGGGAAAACCTCAGTAGGCGGTTGAAC
R273W	K280W	GTTCAACCGCCTACTGTGGTTTTCCCGGCTCTTTG	CAAAGAGCCGGGAAAACCACAGTAGGCGGTTGAAC
R276H	R283H	CCTACTGAAGTTTTCCCACCTCTTTGAATTCTTTGAC	GTCAAAGAATTCAAAGAGGTGGGAAAACTTCAGTAGG
R276P	R283P	CCTACTGAAGTTTTCCCCCCTCTTTGAATTCTTTGAC	GTCAAAGAATTCAAAGAGGGGGGAAAACTTCAGTAGG
R276C	R283C	CCGCCTACTGAAGTTTTCCTGCCTCTTTGAATTCTTTGAC	GTCAAAGAATTCAAAGAGGCAGGAAAACTTCAGTAGGCGG
M277V	L284V	CTACTGAAGTTTTCCCGGGTGTTTGAATTCTTTGACCGC	GCGGTCAAAGAATTCAAACACCCGGGAAAACTTCAGTAG
M277	L284M	CCTACTGAAGTTTTCCCGGATGTTTGAATTCTTTGACCGC	GCGGTCAAAGAATTCAAACATCCGGGAAAACTTCAGTAGG
R283K	R290K	GGCTCTTTGAATTCTTTGACAAGACAGAGACAAGGACCAACTAC	GTAGTTGGTCCTTGTCTCTGTCTTGTCAAAGAATTCAAAGAGCC
R287K	R294K	CGCACAGAGACAAAGACCAACTACCCC	GGGGTAGTTGGTCTTTGTCTCTGTGCG
A311P	A318P	CATCATCCACTGGAATCCCTGCATCTACTTTG	CAAAGTAGATGCAGGGATTCCAGTGGATGATG
S316F	A323F	GGAATGCCTGCATCTACTTTTTCATTTCCAAGTTCATTGG	CCAATGAACTTGGAAATGAAAAAGTAGATGCAGGCATTCC
S316	A323S	GAATGCCTGCATCTACTTTTCCATTTCCAAGTTCATTGG	CCAATGAACTTGGAAATGGAAAAGTAGATGCAGGCATTC
S318F	S325F	CTGCATCTACTTTGCCATTTTCAAGTTCATTGGTTTTGGG	CCCAAAACCAATGAACTTGAAAATGGCAAAGTAGATGCAG
D326G	D333G	GTTTTGGGACAGGCTCCTGGGTCTAC	GTAGACCCAGGAGCCTGTCCCAAAAC
Y330C	Y337C	GACTCCTGGGTCTGCCCAAACATCTC	GAGATGTTTGGGCAGACCCAGGAGTC
R340H	R347H	AGAGCATGGGCACCTCTCCAGGAAG	CTTCCTGGAGAGGTGCCCATGCTCT
R343G	R350G	CATGGGCGCCTCTCCGGCAAGTACATTTACAGTC	GACTGTAAATGTACTTGCCGGAGAGGCGCCCATG
K344R	K351R	CGCCTCTCCAGGAGGTACATTTACAGTC	GACTGTAAATGTACCTCCTGGAGAGGCG
S348R	S355R	GAAGTACATTTACAGGCTCTACTGGTCCAC	GTGGACCAGTAGAGCCTGTAAATGTACTTC
W351C	W358C	CAGTCTCTACTGCTCCACCTTGACCC	GGGTCAAGGTGGAGCAGTAGAGACTG
T353I	T360I	GTCTCTACTGGTCCATCTTGACCCTTACCAC	GTGGTAAGGGTCAAGATGGACCAGTAGAGAC
L354P	L361P	CTCTACTGGTCCACCCCCACCCTTACCACCATTG	CAATGGTGGTAAGGGTGGGGGTGGACCAGTAGAG
G360D	G367D	CTTACCACCATTGATGAGACCCCACCC	GGGTGGGGTCTCATCAATGGTGGTAAG
P365T	P372T	GAGACCCCACCCACCGTGAAAGATG	CATCTTTCACGGTGGGTGGGGTCTC
V366M	V373M	GAGACCCCACCCCCCATGAAAGATGAGGAG	CTCCTCATCTTTCATGGGGGGTGGGGTCTC
S369Y	E376Y	CACCCCCCGTGAAAGATTACGAGTATCTCTTTGTGG	CCACAAAGAGATACTCGTAATCTTTCACGGGGGGTG
S369	E376S	CACCCCCCGTGAAAGATAGCGAGTATCTCTTTGTGG	CCACAAAGAGATACTCGCTATCTTTCACGGGGGGTG
E370V	E377V	CCGTGAAAGATGAGGTGTATCTCTTTGTGG	CCACAAAGAGATACACCTCATCTTTCACGG
V374A	V381A	GAGGAGTATCTCTTTGCCGTCGTAGACTTCTTGG	CCAAGAAGTCTACGACGGCAAAGAGATACTCCTC
I380T	V387T	GTGGTCGTAGACTTCTTGACCGGTGTTCTGATTTTTGC	GCAAAAATCAGAACACCGGTCAAGAAGTCTACGACCAC
I380	V387I	GTGGTCGTAGACTTCTTGATCGGTGTTCTGATTTTTGCC	GGCAAAAATCAGAACACCGATCAAGAAGTCTACGACCAC
G381A	G388A	GTAGACTTCTTGGTGGCCGTTCTGATTTTTGCCAC	GTGGCAAAAATCAGAACGGCCACCAAGAAGTCTAC
V389G	V396G	GATTTTTGCCACCATTGGCGGCAATGTGGGCTCCATG	CATGGAGCCCACATTGCCGCCAATGGTGGCAAAAATC
N391I	N398I	CACCATTGTGGGCATCGTGGGCTCCATGATC	GATCATGGAGCCCACGATGCCCACAATGGTG
I392T	V399T	CACCATTGTGGGCAATACCGGCTCCATGATCTCG	CGAGATCATGGAGCCGGTATTGCCCACAATGGTG
I392	V399I	CCACCATTGTGGGCAATATCGGCTCCATGATCTCG	CGAGATCATGGAGCCGATATTGCCCACAATGGTGG
I396T	I403T	CAATGTGGGCTCCATGACCTCGAATATGAATGCC	GGCATTCATATTCGAGGTCATGGAGCCCACATTG
R409I	K416I	GCAGAGTTCCAGGCCATCATTGATTCCATCAAGC	GCTTGATGGAATCAATGATGGCCTGGAACTCTGC
R409	K416R	CAGAGTTCCAGGCCAGGATTGATTCCATCAAG	CTTGATGGAATCAATCCTGGCCTGGAACTCTG
I413V	I420V	CAGGCCAAGATTGATTCCGTGAAGCAGTACATGCAGTT	GAACTGCATGTACTGCTTCACGGAATCAATCTTGGCCTG
R420Q	R427Q	GTACATGCAGTTCCAGAAGGTCACCAAGGAC	GTCCTTGGTGACCTTCTGGAACTGCATGTAC
W433L	W440L	CGCGGGTTATCCGGCTGTTTGACTACCTG	CAGGTAGTCAAACAGCCGGATAACCCGCG
L437V	L444V	GTGGTTTGACTACGTGTGGGCCAACAAG	CTTGTTGGCCCACACGTAGTCAAACCAC
N464S	N471S	AGATCGCCATCAGCGTGCACCTGGA	TCCAGGTGCACGCTGATGGCGATCT
R474H	R481H	GCTGAAGAAGGTTCACATCTTCCAGGACTG	CAGTCCTGGAAGATGTGAACCTTCTTCAGC
C479S	C486S	AAGGTTCGCATCTTCCAGGACAGCGAGGCAGGGCT	AGCCCTGCCTCGCTGTCCTGGAAGATGCGAACCTT
C479R	C486R	ATCTTCCAGGACAGAGAGGCAGGGCTGCTGGT	ACCAGCAGCCCTGCCTCTCTGTCCTGGAAGAT
L483R	L490R	TGTGAGGCAGGGAGACTGGTGGAGCTGGTGCTGAA	TTCAGCACCAGCTCCACCAGTCTCCCTGCCTCACA
V488A	V495A	CTGGTGGAGCTGGCCCTGAAGCTGCG	CGCAGCTTCAGGGCCAGCTCCACCAG
Q492P	R499P	TGGTGCTGAAGCTGCCCCCCACTGTGTTCA	TGAACACAGTGGGGGGCAGCTTCAGCACCA
Q492	R499Q	GTGCTGAAGCTGCAGCCCACTGTGTTCAG	CTGAACACAGTGGGCTGCAGCTTCAGCAC
D500G	D507G	GTTCAGCCCTGGGGGCTATATCTGCAAGAAG	CTTCTTGCAGATATAGCCCCCAGGGCTGAAC
D507H	D514H	GATTATATCTGCAAGAAGGGACACATTGGGAAGGAGATGTACATC	GATGTACATCTCCTTCCCAATGTGTCCCTTCTTGCAGATATAATC
G509R	G516R	CAAGAAGGGAGATATTAGGAAGGAGATGTACATC	GATGTACATCTCCTTCCTAATATCTCCCTTCTTG
G509E	G516E	CAAGAAGGGAGATATTGAGAAGGAGATGTACATC	GATGTACATCTCCTTCTCAATATCTCCCTTCTTG
M512R	M519R	GATATTGGGAAGGAGAGGTACATCATCAACGAG	CTCGTTGATGATGTACCTCTCCTTCCCAATATC
I514S	I521S	GAAGGAGATGTACAGCATCAACGAGGGC	GCCCTCGTTGATGCTGTACATCTCCTTC
A524S	A531S	AGCTGGCCGTGGTGAGCGATGATGGGGTC	GACCCCATCATCGCTCACCACGGCCAGCT
A524P	A531P	AAGCTGGCCGTGGTGCCCGATGATGGGGT	ACCCCATCATCGGGCACCACGGCCAGCTT
D525N	D532N	CCGTGGTGGCTAACGATGGGGTCACCCAG	CTGGGTGACCCCATCGTTAGCCACCACGG
V528I	V535I	GGCTGATGATGGGATCACCCAGTTCG	CGAACTGGGTGATCCCATCATCAGCC
V533I	V540I	CACCCAGTTCGTGATCCTCAGCGATG	CATCGCTGAGGATCACGAACTGGGTG
L534F	L541F	CAGTTCGTGGTCTTCAGCGATGGCAG	CTGCCATCGCTGAAGACCACGAACTG
D536N	D543N	GTTCGTGGTCCTCAGCAACGGCAGCTACTTCG	CGAAGTAGCTGCCGTTGCTGAGGACCACGAAC
F540C	F547C	CAGCGATGGCAGCTACTGCGGGGAGATCAGCATTC	GAATGCTGATCTCCCCGCAGTAGCTGCCATCGCTG
G541S	G548S	GCGATGGCAGCTACTTCAGCGAGATCAGCATTCTGAAC	GTTCAGAATGCTGATCTCGCTGAAGTAGCTGCCATCGC
T558M	T565M	GAACCGCAGGATGGCCAACATCCGCAGCAT	ATGCTGCGGATGTTGGCCATCCTGCGGTTC
S567L	S574L	GCAGCATTGGCTACCTGGACCTGTTCTGCCTC	GAGGCAGAACAGGTCCAGGTAGCCAATGCTGC
C571Y	C578Y	CTCAGACCTGTTCTACCTCTCAAAGGACG	CGTCCTTTGAGAGGTAGAACAGGTCTGAG
M590V	A597V	CGAAGCCAAGAAGGTGCTGGAGGAGAAAGG	CCTTTCTCCTCCAGCACCTTCTTGGCTTCG
M590	A597M	CCCGAAGCCAAGAAGATGCTGGAGGAGAAAGGAC	GTCCTTTCTCCTCCAGCATCTTCTTGGCTTCGGG
K596#	R603K	CCTGGAGGAGAAAGGAAAGCAGATCCTGATGAAAG	CTTTCATCAGGATCTGCTTTCCTTTCTCCTCCAGG
N608H	E615H	AAGACAACCTGATCGATGAGCACCTGGCCAGGGC	GCCCTGGCCAGGTGCTCATCGATCAGGTTGTCTT
N608	E615N	ACAACCTGATCGATGAGAACCTGGCCAGGGCG	CGCCCTGGCCAGGTTCTCATCGATCAGGTTGT
L633A	L640A	CCCTGGACACCGCCCAGACCAGGTTTGCA	TGCAAACCTGGTCTGGGCGGTGTCCAGGG
L633R	L640R	TCCCTGGACACCAGGCAGACCAGGTTTGCA	TGCAAACCTGGTCTGCCTGGTGTCCAGGGA
T635I	T642I	GACACCCTGCAGATCAGGTTTGCACG	CGTGCAAACCTGATCTGCAGGGTGTC
E645A	N652A	TGGCTGAGTACGCCGCCACCCAGATGAAGA	TCTTCATCTGGGTGGCGGCGTACTCAGCCA
E645	N652E	CCTGGCTGAGTACGAGGCCACCCAGATGAAGA	TCTTCATCTGGGTGGCCTCGTACTCAGCCAGG
M647V	T654V	GGCTGAGTACAACGCCGTGCAGATGAAGATGAAGC	GCTTCATCTTCATCTGCACGGCGTTGTACTCAGCC
M647	T654M	GCTGAGTACAACGCCATGCAGATGAAGATGAAGC	GCTTCATCTTCATCTGCATGGCGTTGTACTCAGC
E659G	E666G	CAGCCAACTGGGCAGCCAGGTGAAGGG	CCCTTCACCTGGCTGCCCAGTTGGCTG
*CNGA1/A3 homology control variants are indicated in bold. # Only the CNGA3/A1 homology control variant was created for the CNGA1 variant K596R, as the CNGA3 wild-type already contains an arginine at the homologous position of CNGA1 K596.

## Sheet: S3
Supplementary table 3: Primers for generation of the pSPL3 vector lacking the acceptor exon, cloning of the CNGA1 minigene vectors and for analysis of splice products via RT-PCR
Application	Forward primer (5′-3′ orientation)	Reverse primer (5′-3′ orientation)
Inverse PCR primers for generation of pSPL3 lacking the splice acceptor exon	TATATATATAGGATCCCAAGTTAACAACAACAATTGCATT	TATATATATAGCGGCCGCGTACCCCATAATAGACTGTGACC
Cloning of CNGA1 exon 7 to 10 WT minigene into optimized pSPL3 via NotI/EcoRV restriction enzyme digestion	TATATATAGCGGCCGCTCGAAGAACACTCTTGGGGG	TATATATAGATATCGCCTGGCACAAAACCAATGA
Cloning of CNGA1 exon 10 to 11 WT minigene into pSPL3 lacking the splice acceptor exon via NotI/BclI restriction enzyme digestion	TATATATAGCGGCCGCACTTGTACCCTTCAACCCACT	TATATATATGATCAAAGATCCTAAACTGCCTGCTAA
In vitro mutagenesis primer to establish c.448G>A/p.(Glu150Lys)	CCGCTAGGGAGAAGAAAAAAGTTGTGGTTATTGATC	GATCAATAACCACAACTTTTTTCTTCTCCCTAGCGG
In vitro mutagenesis primer to establish c.653G>T/p.(Gly218Val)	ATTTTCTATTTTAGTTTACCTAGAACAAGGACTGCTGGTA	TACCAGCAGTCCTTGTTCTAGGTAAACTAAAATAGAAAAT
RT-PCR primers for CNGA1_ex7-10 minigene (both primers pSPL3 specific)	TGGACAACCTCAAAGGCACC	AGTGAATTGGTCGAATGGATC
RT-PCR primers for CNGA1_ex7-10 minigene (forward primers pSPL3 specific; reverse primer CNGA1 specific)	TCTGAGTCACCTGGACAACC	CTCCAGGTCCCTCAATACTTGAAA

## Sheet: S4
Supplementary table 4: Overview of the CNGA1 missense variants studied.
Variant Polypeptide	Variant Nucleotide Sequence†	Alteration gDNA level (GRCh38)	Location Protein Domain‡	Reference/Source	Alternative variant descriptions published or deposited in databases#	Genotype and segregation information as described§	Functional data	gnomAD v4.1.0 (non-UKB)			Pre-assay ACMG/AMP classification		Functional evaluation	Post-assay ACMG/AMP classification		ClinVar ID	dbSNP ID	In silico variant effect prediction
								Grpmax Filtering AF	popMAX AF	Number of homozygotes	Criteria	Classification		Criteria‡	Classification			REVEL	Alpha Missense	CPT-1	PrimateAI	CADD phred
p.(Glu150Lys)	c.448G>A	4-47942138-C-T	N-terminus	Koyanagi et al., 2019	NM_000087.3:c.460G>A/p.(Glu154Lys)	-	-	no entry	no entry	no entry	PM2_mod	VUS	Bioassay: Functionally normal Minigene splice assay: partial missplicing	PM2_mod	VUS	no entry	no entry	0.12	0.109	0.160911	0.565994	20.6
p.(Pro156Leu)	c.467C>T	4-47942119-G-A	TD1	Jiang et al., 2015	NM_000087.3:c.479C>T/p.(Pro160Leu)	Patient diagnosed with USH: second CNGA1 allele NM_000087.3:p.(Leu89fs); compound heterozygous for MYO7A variants NM_001127180 p.(Val1454Ile)/p.(Asp1651Asn); segregation confirmed	-	no entry	no entry	no entry	PM2_mod; PP3_mod	VUS	Functionally abnormal (non-functional)	PM2_mod; PP3_mod; PS3_strong	Likely pathogenic	no entry	no entry	0.93	0.827	0.570961	0.63076	27.2
p.(Ser157Leu)	c.470C>T	4-47942116-G-A	TD1	Koyanagi et al., 2019	NM_000087.3:c.482C>T/p.(Ser161Leu)	-	-	7.775e-05	4.849e-05	0	PM2_mod	VUS	Uncertain	PM2_mod	VUS	no entry	rs769046389	0.44	0.33	0.330023	0.492479	24.9
p.(Tyr161Cys)	c.482A>G	4-47942104-T-C	TD1	CNGA1-RP study group	-	Patient with second CNGA1 allele NM_001379270.1:c.1700C>T/p.(Ser567Leu); segregation confirmed	-	no entry	no entry	no entry	PM2_mod; PP3_mod; PM3_mod	Likely pathogenic	Functionally abnormal (non-functional)	PM2_mod; PP3_mod; PM3_mod; PS3_strong	Pathogenic	no entry	rs1390121708	0.79	0.556	0.490645	0.781971	24.5
p.(Ile168Ser)	c.503T>G	4-47942083-A-C	TD1	Sharon et al., 2020	NM_001142564.1:c.722T>G/p.(Ile241Ser)	-	-	0.0001183	0.000186	0	PM2_mod; PP3_mod	VUS	Functionally abnormal	PM2_mod; PP3_mod; PS3_strong	Likely pathogenic	VCV000812275.10	rs373448145	0.9	0.756	0.585629	0.726077	27.2
p.(Met173Ile)	c.519G>A	4-47942067-C-T	TD1	LOVD	NM_001142564.1:c.738G>A/p.(Met246Ile)	-	-	7.2e-07	2.859e-06	0	PM2_mod	VUS	Functionally normal	PM2_mod; BS3_supp	VUS	no entry	no entry	0.5	0.75	0.229106	0.683037	23.6
p.(Trp176Arg)	c.526T>C	4-47942060-A-G	TD1	Liu et al., 2021	NM_000087.3:c.538T>C/p.(Trp180Arg)	Patient with second CNGA1 allele NM_000087.3: c.265delC/p.(Leu89Phefs*4)	-	no entry	no entry	no entry	PM2_mod	VUS	Functionally abnormal (non-functional)	PM2_mod; PS3_strong	Likely pathogenic	no entry	no entry	0.56	0.995	0.775212	0.837782	28.6
p.(Cys184Tyr)	c.551G>A	4-47940864-C-T	TD1	Matczynska et al., 2024	NM_001379270.1:c.551G>A/p.(Cys184Tyr)	Patient with second CNGA1 allele NP_001366199.1:p.(Ser316Phe)	-	no entry	no entry	no entry	PM2_mod	VUS	Functionally abnormal (non-functional)	PM2_mod; PS3_strong	Likely pathogenic	VCV001374293.5	rs2110137200	0.61	0.988	0.600277	0.745962	27.9
p.(Asp204Asn)	c.610G>A	4-47940805-C-T	TD2	Sun et al., 2018	Gao (2019): NM_000087.3:c.622G>A/p.(Asp208Asn) Sun (2018) and Dan (2020): NM_001142564.1:c.829G>A/p.(Asp277Asn)	Gao (2019): Patient with second CNGA1 allele NM_001142564.1:c.472delC/(p.(L158Ffs*4); segregation confirmed Sun (2018): Patient with second CNGA1 allele NM_001142564.1:c.472delC/(p.L158Ffs*4) Dan (2020): Patient with second CNGA1 allele NM_001142564.1:c.472delC/(p.L158Ffs*4)	Gao (2019): Reduced mutant CNGA1 protein amounts (total protein and in cell membrane); heterologous expression in HEK293T cells	no entry	no entry	no entry	PM2_mod; PP3_mod; PM3_mod	Likely pathogenic	Functionally abnormal (non-functional)	PM2_mod; PP3_mod; PM3_mod; PS3_strong	Pathogenic	VCV002443938.1	no entry	0.79	0.933	0.702354	0.622713	24.4
p.(Asp210Asn)	c.628G>A	4-47940787-C-T	TD2	Lin et al., 2024	NM_000087.5:c.628G>A/p.(Asp210Asn)	Lin (2024): Patient with second CNGA1 allele NM_000087.5:c.947C>T/p.(Ser316Phe)	-	1.469e-05	1.697e-05	0	PM2_mod; PP3_mod	VUS	Functionally abnormal (non-functional)	PM2_mod; PP3_mod; PS3_strong	Likely pathogenic	VCV001013903.6	rs1198139574	0.83	0.978	0.727083	0.696691	27.2
p.(Asp210Val)	c.629A>T	4-47940786-T-A	TD2	Ellingford et al., 2016	Ellingford (2016): NM_001142564.1:c.848A>T/p.(Asp283Val)	Ellingford: Patient with second CNGA1 allele NM_001142564.1:c.1754T>G/p.(Met585Arg) CNGA1-RP study group: Patient homozygous for CNGA1 p.(Asp210Val)	-	1.95e-06	8.574e-06	0	PM2_mod; PP3_mod	VUS	Functionally abnormal (non-functional)	PM2_mod; PP3_mod; PS3_strong	Likely pathogenic	VCV000236442.1	rs775886085	0.87	0.994	0.843621	0.646982	26.2
p.(Arg214Gln)	c.641G>A	4-47940774-C-T	TD2	Koyanagi et al., 2019	NM_000087.3:c.653G>A/p.(Arg218Gln)	-	-	8.227e-05	0.0001943	0	PM2_mod; PP3_supp	VUS	Functionally normal	PM2_mod; PP3_supp; BS3_supp	VUS	VCV000901964.6	rs776929323	0.71	0.215	0.403236	0.715828	24.9
p.(Gly218Asp)	c.653G>A	4-47937829-C-T	Loop TD2 to TD3	ClinVar	-	-	-	no entry	no entry	no entry	PM2_mod; PP3_mod	VUS	Functionally abnormal	PM2_mod; PP3_mod; PS3_strong	Likely pathogenic	VCV003027678	no entry	0.93	0.994	0.778029	0.780698	29.8
p.(Gly218Val)	c.653G>T	4-47937829-C-A	Loop TD2 to TD3	Koyanagi et al., 2019	NM_000087.3:c.665G>T/p.(Gly222Val)	-	-	no entry	no entry	no entry	PM2_mod; PP3_mod	VUS	Bioassay: Uncertain Minigene splice assay: partial missplicing	PM2_mod; PP3_mod	VUS	no entry	rs1738773249	0.92	0.888	0.674554	0.720518	28.1
p.(Gly223Glu)	c.668G>A	4-47937814-C-T	Loop TD2 to TD3	Karali et al., 2022	NM_000087.5:c.668G>A/p.(Gly223Glu)	No genotypes provided	-	3e-07	5.661e-05	0	PP3_strong;PM2_mod	Likely pathogenic	Functionally abnormal (non-functional)	PP3_strong;PM2_mod; PS3_strong	Pathogenic	no entry	rs759736707	0.94	0.997	0.762518	0.775041	26.9
p.(Leu232Phe)	c.694C>T	4-47937788-G-A	TD3	Koyanagi et al., 2019	NM_000087.3:c.706C>T/p.(Leu236Phe)	-	-	8.36e-06	5.55e-05	0	PM2_mod;PP3_supp	VUS	Functionally abnormal (non-functional)	PM2_mod;PP3_supp; PS3_strong	Likely pathogenic	no entry	no entry	0.77	0.954	0.566139	0.559503	23.6
p.(Leu255Gln)	c.764T>A	4-47937718-A-T	TD3	Hayman et al., 2024	chr4-47939735 A>T (GRCh37)	Patient with second CNGA1 allele NM_001379270.1:c.640C>T/p.(Arg214*)	-	no entry	no entry	no entry	PM2_mod;PP3_mod; PM3_mod	Likely pathogenic	Functionally abnormal (non-functional)	PM2_mod;PP3_mod; PM3_mod; PS3_strong	Pathogenic	no entry	no entry	0.87	0.781	0.708253	0.530948	24.1
p.(Arg267Thr)	c.800G>C	4-47937682-C-G	TD4	Weisschuh et al., 2020	Mistakenly annotated as: NM_001142564.1:c.1040G>C/p.(Arg347Thr)	Patient with second CNGA1 allele NM_000087.5:c.1003_1007del/p.(Asp335*)	-	no entry	no entry	no entry	PM2_mod;PP3_strong	Likely pathogenic	Functionally abnormal (non-functional)	PM2_mod;PP3_strong; PS3_strong	Pathogenic	VCV003767390.1	no entry	0.97	0.999	0.780116	0.620966	26.5
p.(Arg273Gln)	c.818G>A	4-47937664-C-T	TD4	Perez-Carro et al., 2016	Perez-Carro (2016): NM_000087.3:c.830G > A/p.(Arg277Gln) Kars (2021): ENST00000402813:c.1037G>A/p.(Arg346Gln)	Perez-Carro (2016): Patient with second CNGA1 allele NM_000087.3 c.94C>T/p.(Arg32*); segregation confirmed Kars (2021): no additional information provided	-	9.89e-06	5.713e-06	0	PM2_mod; PP3_mod; PM3_mod	Likely pathogenic	Functionally abnormal (non-functional)	PM2_mod; PP3_mod; PM3_mod; PS3_strong	Pathogenic	VCV000420947.10	rs371238926	0.85	0.524	0.609656	0.456952	26.6
p.(Arg273Trp)	c.817C>T	4-47937665-G-A	TD4	Eisenberger et al., 2013	Eisenberger (2013): NM_001142564.1:c.1036C>T/p.(Arg346Trp) Lin (2024): NM_000087.5:c.817C>T/p.(Arg273Trp)	Eisenberger (2013): Patient with second CNGA1 allele NM_001142564.1:c.1166C>T/p.(Ser389Phe) CNGA1-RP study group: Patient is homozygous for CNGA1 variant Lin (2024): Patient is homozygous for CNGA1 variant	-	5.849e-05	0.0001182	0	PP3_strong; PM2_mod	Likely pathogenic	Functionally abnormal (non-functional)	PP3_strong; PM2_mod:PS3_strong	Pathogenic	VCV001015996.6	rs999576624	0.95	0.769	0.679047	0.608674	23.9
p.(Arg276Cys)	c.826C>T	4-47937656-G-A	TD4	ClinVar	-	-	-	5.31e-06	6.766e-05	0	PM2_mod; PP3_mod; PM5_supp	VUS	Functionally abnormal	PM2_mod; PP3_mod; PM5_supp; PS3_strong	Likely pathogenic	VCV000866138	rs367772790	0.93	0.842	0.620641	0.682659	32
p.(Arg276His)	c.827G>A	4-47937655-C-T	TD4	Oishi et al., 2014	Oishi (2014), Suga (2022): NM_001142564.1:c.1046G>A/p.R349H Maeda (2018), Koyanagi (2019), Liu (2021), Saito (2021), Suga (2022): NM_000087.3:c.839G>A/p.Arg280His	Liu (2021): Patient with second CNGA1 allele NM_000087.3:c.265delC/p.(Leu89Phefs*4) Oishi (2014): Patient is homozygous for CNGA1 variant Saito (2021): Patient is homozygous for CNGA1 variant; segregation confirmed Suga (2022): Patient with second CNGA1 allele NM_001142564:c.472de/p.(L158Ffs*4) CNGA1-RP study group: Patient is homozygous for CNGA1 variant Koyanagi (2019): No second CNGA1 allele; …	-	8.201e-05	0.0001697	0	PM2_mod; PP3_strong; PM3_mod; PM5_supp	Likely pathogenic	Functionally abnormal (non-functional)	PM2_mod; PP3_strong; PM3_mod; PM5_supp; PS3_strong	Pathogenic	VCV000143096.10	rs375412499	0.96	0.79	0.656318	0.609555	32
p.(Arg276Pro)	c.827G>C	4-47937655-C-G	TD4	ClinVar/LOVD	LOVD: NC_000004.11:g.47939672C>G	-	-	no entry	2.856e-06	0	PP3_strong; PM2_mod; PM5_mod	Likely pathogenic	Functionally abnormal	PP3_strong; PM2_mod; PM5_mod; PS3_strong	Pathogenic	VCV002695220.1	no entry	0.97	0.99	0.79348	0.630293	31
p.(Met277Val)	c.829A>G	4-47937653-T-C	TD4	ClinVar	-	-	-	no entry	no entry	no entry	PM2_mod	VUS	Functionally normal	PM2_mod; BS3_supp	VUS	VCV000348840.5	rs886059423	0.43	0.224	0.268529	0.602242	22.1
p.(Arg283Lys)	c.848G>A	4-47937634-C-T	TD4	Katagiri et al., 2014	Katagiri (2014): NM_000087.3:c.860G>A/p.(Arg287Lys) Koyanagi (2019): NM_000087.3:c.860G>A/p.(Arg287Gln)	Katagiri (2014): Patient is single heterozygous for CNGA1 variant	-	0.0005009	0.0007211	0	PM2_mod	VUS	Functionally normal	PM2_mod; BS3_supp	VUS	VCV000901962.6	rs577505007	0.6	0.192	0.369451	0.755133	23.9
p.(Arg287Lys)	c.860G>A	4-47937622-C-T	Loop TD4 to TD5	ClinVar	-	-	-	3e-07	5.713e-06	0	PM2_mod; PP3_supp	VUS	Functionally abnormal	PM2_mod; PP3_supp; PS3_strong	Likely pathogenic	VCV003027676	no entry	0.76	0.256	0.284269	0.81257	24.1
p.(Ala311Pro)	c.931G>C	4-47937551-C-G	TD5	Lin et al., 2024	NM_000087.5:c.931G>C/p.(Ala311Pro)	Patient with second CNGA1 allele NM_000087.5:c.1528C>T p.(Arg510Ter)	-	3.81e-06	9.566e-06	0	PM2_mod; PP3_strong; PM3_supp	Likely pathogenic	Functionally abnormal (non-functional)	PM2_mod; PP3_strong; PM3_supp; PS3_strong	Pathogenic	no entry	rs762095051	0.98	0.999	0.851628	0.706056	25.9
p.(Ser316Phe)	c.947C>T	4-47937535-G-A	TD5	Dryja et al., 1995	NM_000087.5:c.947C>T/p.(Ser316Phe) NM_001142564.1:c.1166C>T/p.(Ser389Phe) NM_001142564.2:c.959C>T/p.(Ser320Phe)	Dryja (1995): Patient is homozygous for CNGA1 variant; segregation confirmed Weisschuh (2020): Patient is homozygous for CNGA1 variant Weisschuh (2020): Patient with second CNGA1 allele NM_001142564.2:c.1105C>A/p.(Pro369Thr) Karali (2022): No genotype provided Eisenberger (2013): Patient with second CNGA1 allele NM_001142564.1:c.1036C>T/p.(Arg346Trp) Comander (2017): Patient with second CNGA1 all…	Dryja (1995): impaired surface expression; heterologous expression in HEK293 cells	0.002041	0.0022	0	PM3_mod; PP1_supp; PM2_mod; PP3_mod	Likely pathogenic	Functionally abnormal	PM3_mod; PP1_supp; PS3_strong; PM2_mod; PP3_mod	Pathogenic	VCV000016932.38	rs62625014	0.82	0.725	0.373599	0.685768	24.7
p.(Ser318Phe)	c.953C>T	4-47937529-G-A	TD5	Quinodoz et al., 2024	NM_001379270.1:c.953C>T; p.(Ser318Phe)	Patient with second CNGA1 allele NM_001379270.1: deletion of exons 4 to 6	-	no entry	no entry	no entry	PM2_mod; PP3_mod	VUS	Functionally abnormal (non-functional)	PM2_mod; PP3_mod; PS3_strong	Likely pathogenic	no entry	no entry	0.93	0.999	0.700815	0.724946	28.3
p.(Asp326Gly)	c.977A>G	4-47937505-T-C	Loop TD5 to pore helix	Oishi et al., 2014	Oishi (2014): NM_001142564.1:c.1196A>G/p.(Asp399Gly) Koyanagi (2019): NM_000087.3:c.989A>G/p.(Asp330Gly)	Oishi (2014): Patient with second CNGA1 allele NM_001142564.1:c.398delG/p.(Gly133fs) Koyanagi (2019): Patient is single heterozygous for CNGA1 variant, diagnosed with adRP and variant c.2597delT/p.(Leu866fs) in RP1	-	no entry	1.694e-05	0	PM2_mod; PP3_mod; PM3_supp	VUS	Functionally abnormal (non-functional)	PM2_mod; PP3_mod; PM3_supp; PS3_strong	Likely pathogenic	VCV000143097.1	rs527236059	0.87	0.976	0.506856	0.665995	24.2
p.(Tyr330Cys)	c.989A>G	4-47937493-T-C	Loop TD5 to pore helix	ClinVar	-	-	-	no entry	no entry	no entry	PM2_mod; PP3_strong	Likely pathogenic	Functionally abnormal (non-functional)	PM2_mod; PP3_strong; PS3_strong	Pathogenic	VCV003027675	no entry	0.98	0.934	0.608166	0.694566	25.8
p.(Arg343Gly)	c.1027A>G	4-47937455-T-C	Pore helix	Panneman et al., 2023	NM_001379270.1:c.1027A>G/p.(Arg343Gly)	Patient is homozygous for CNGA1 variant	-	no entry	2.773e-05	0	PM2_mod; PP3_mod	VUS	Functionally abnormal	PM2_mod; PP3_mod; PS3_strong	Likely pathogenic	no entry	rs2110129800)	0.78	0.912	0.584551	0.664983	21.6
p.(Lys344Arg)	c.1031A>G	4-47937451-T-C	Pore helix	ClinVar/LOVD	LOVD: NM_001142564.1:c.1250A>G/p.(LysK417Arg) or NM_000087.3:c.1043A>G/p.(Lys348Arg)	-	-	0.005606	0.006482	1	BS1_strong	VUS	Functionally abnormal	BS1_strong; PS3_strong	VUS	VCV000287580.16	rs140419673	0.62	0.257	0.240093	0.659556	23.3
p.(Ser348Arg)	c.1044C>A	4-47937438-G-T	Pore helix	Sharon et al., 2020; Weisschuh et al., 2020	Sharon (2020): NM_001142564.1:c.1263C>A/p.(Ser421Arg) Weisschuh (2020): NM_001142564.2:c.1056C>A/p.(Ser352Arg)	Weisschuh (2020): Patient is homozygous for CNGA1 variant Sharon (2020): No additional information provided	-	no entry	2.424e-05	0	PM2_mod; PP3_mod	VUS	Functionally abnormal (non-functional)	PM2_mod; PP3_mod; PS3_strong	Likely pathogenic	VCV000812274.8	rs759079269	0.87	0.999	0.868902	0.766015	22.7
	c.1044C>G	4-47937438-G-C	Pore helix	ClinVar	-	-	-	8.4e-07	0.0001353	0	PM2_mod; PP3_mod			PM2_mod; PP3_mod; PS3_strong		VCV000866043.5	rs759079269	0.87	0.999	0.868902	0.766015	22.7
p.(Trp351Cys)	c.1053G>C	4-47937429-C-G	Pore helix	Villafuerte-de la Cruz et al., 2024	NM_000087.3:c.1065G>C /p.(Trp355Cys)	Patient with second CNGA1 allele NM_000087.3: c.652C>T/p.(Arg218*)	-	no entry	no entry	no entry	PM2_mod; PP3_mod; PM3_supp	VUS	Functionally abnormal (non-functional)	PM2_mod; PP3_mod; PM3_supp; PS3_strong	Likely pathogenic	VCV001382989.4	rs760217797	0.92	0.998	0.715129	0.867483	27.5
p.(Thr353Ile)	c.1058C>T	4-47937424-G-A	Pore helix	Rodriguez-Munoz et al., 2020	NM_001142564.1:c.1277C>T/p.(Thr426Ile)	Rodriguez-Munoz (2020): Patient is single heterozygous for CNGA1 variant and diagnosed with AVMD and pathogenic variant in PRPH2 CNGA1-RP study group: Patient is homozygous for CNGA1 variant and compound-heterozygous for two CNGB1 variants	-	0.0005977	0.0009005	0	PM2_mod; PP3_mod; BP5_supp	VUS	Functionally abnormal	PM2_mod; PP3_mod; BP5_supp;PS3_strong	Likely pathogenic	VCV000901408.10	rs183197573	0.78	0.967	0.644955	0.860199	24
p.(Leu354Pro)	c.1061T>C	4-47937421-A-G	Pore helix	Birtel et al., 2018	Birtel (2018): NM_001142564:c.1280T>C p.Leu427Pro Zampaglione (2022): ENST00000358519.4:c.1073T>C:p.(Leu358Pro)	Birtel (2018): Patient with second CNGA1 allele NM_001142564:c.1166C>T/p.(Ser389Phe) Zampaglione (2022): Patient is single heterozygous for CNGA1 variant; AD inheritance stated	-	1.174e-05	1.143e-05	0	PP3_strong; PM2_mod	Likely pathogenic	Functionally abnormal (non-functional)	PP3_strong; PM2_mod; PS3_strong	Pathogenic	VCV000866125.10	rs748126956	0.95	1	0.86866	0.886897	29.1
p.(Gly360Asp)	c.1079G>A	4-47937403-C-T	Loop pore helix to TD6	Maria et al., 2015	Maria (2015) and Rehman (2019): NM_001142564.1:c.1298G>A/p.(Gly433Asp)	Maria (2015): Patient and two siblings are homozygous for CNGA1 variant; segregation confirmed Rehman (2019): Patient is homozygous for CNGA1 variant; segregation confirmed	-	3.85e-06	2.865e-05	0	PM2_mod; PP3_strong; PM3_mod	Likely pathogenic	Functionally abnormal (non-functional)	PM2_mod; PP3_strong; PM3_mod; PS3_strong	Pathogenic	VCV002572419.1	rs965734036	0.99	0.999	0.906209	0.901477	28
p.(Pro365Thr)	c.1093C>A	4-47937389-G-T	Loop pore helix to TD6	Weisschuh et al., 2020	NM_001142564.2:c.1105C>A/p.(Pro369Thr)	Patient with second CNGA1 allele NM_001142564.1 c.959C>T/p.(Ser320Phe); segregation confirmed	-	no entry	2.856e-06	0	PM3_mod; PM2_mod; PP3_mod	Likely pathogenic	Functionally abnormal (non-functional)	PM3_mod; PM2_mod; PP3_mod; PS3_strong	Pathogenic	VCV000813034.1	rs867483436	0.92	0.996	0.688264	0.723211	26.2
p.(Val366Met)	c.1096G>A	4-47937386-C-T	Loop pore helix to TD6	Costa et al., 2017	NM_001142564.1:c.1315G>A/p.( Val439Met)	Patient is single heterozygous for CNGA1 variant and homozygous for CRB1 variant c.1436T>C/p.(Leu479Pr)	-	3.348e-05	9.694e-05	0	PM2_mod; BP5_supp	VUS	Functionally abnormal	PM2_mod; BP5_supp; PS3_strong	Likely pathogenic	VCV001060103.5	rs758625358	0.64	0.42	0.442915	0.718616	24.7
p.(Ser369Tyr)	c.1106C>A	4-47937376-G-T	TD6	Koyanagi et al., 2019	NM_000087.3:c.1118C>A/p.(Ser373Tyr)	-	-	no entry	no entry	no entry	PM2_mod; PP3_supp	VUS	Functionally normal	PM2_mod; PP3_supp; BS3_supp	VUS	no entry	no entry	0.66	0.365	0.207963	0.676195	21.8
p.(Glu370Val)	c.1109A>T	4-47937373-T-A	TD6	Gao et al., 2019	NM_000087.3:c.1121A>T/p.(Glu374Val)	-	-	no entry	no entry	no entry	PM2_mod; PP3_mod	VUS	Functionally abnormal (non-functional)	PM2_mod; PP3_mod; PS3_strong	Likely pathogenic	no entry	no entry	0.93	0.994	0.71284	0.67549	26.8
p.(Val374Ala)	c.1121T>C	4-47937361-A-G	TD6	Weisschuh et al., 2020	Weisschuh (2020): NM_001142564.2:c.1133T>C/p.(Val378Ala) Zampaglione (2020): ENST00000358519.4:c.1133T>C/p.(Val378Ala)	Zampaglione (2020): Patient with second CNGA1 allele ENST00000358519.4:c.1154G>C:p.(Gly385Ala) Weisschuh (2020): Patient is homozygous for CNGA1 NM_001142564.2 [c.1133T>C/p.(Val378Ala);c.1154G>C/p.(Gly385Ala)] and homozygous for PDE6A variant c.196C>T/p.(Arg66Trp)	Martinez-Francois (2009): homologous variant in bovine CNGA1 renders channel modestly voltage-gated; heterologous expression in Xenopus laevis oocytes	0.0002361	0.000224	0	PM2_mod; PP3_mod	VUS	Functionally abnormal	PM2_mod; PP3_mod; PS3_strong	Likely pathogenic	VCV000813035.4	rs765792753	0.81	0.817	0.390369	0.749346	24
p.(Ile380Thr)	c.1139T>C	4-47937343-A-G	TD6	Gonzalez-del Pozo et al., 2011	NM_000087.3:c.1151T>C/p.(Ile384Thr)	Patient is single heterozygous for CNGA1 variant	-	3e-07	2.856e-06	0	PM2_mod	VUS	Functionally abnormal	PM2_mod; PS3_strong	Likely pathogenic	no entry	rs1738728390	0.57	0.138	0.13692	0.735411	19.82
p.(Gly381Ala)	c.1142G>C	4-47937340-C-G	TD6	Weisschuh et al., 2020	Weisschuh (2020): NM_001142564.2: c.1154G>C/p.(Gly385Ala) Zampaglione (2022): ENST00000358519.4:c.1154G>C:p.(Gly385Ala)	Zampaglione (2022): Patient with second CNGA1 allele ENST00000358519.4:c.1133T>C:p.(Val378Ala) Weisschuh (2020): Patient is homozygous for CNGA1 NM_001142564.2 [c.1133T>C/p.(Val378Ala);c.1154G>C/p.(Gly385Ala)] and homozygous for PDE6A variant c.196C>T/p.(Arg66Trp)	Martinez-Francois (2009): homologous variant in bovine CNGA1 renders channel strongly voltage-gated; heterologous expression in Xenopus laevis oocytes	0.0002361	0.000224	0	PM2_mod; PP3_mod	VUS	Uncertain	PM2_mod; PP3_mod	VUS	VCV000813036.3	rs749990018	0.91	0.974	0.491707	0.74787	26.2
p.(Val389Gly)	c.1166T>G	4-47937316-A-C	TD6	ClinVar	-	-	-	no entry	no entry	no entry	PM2_mod; PP3_strong	Likely pathogenic	Functionally abnormal	PM2_mod; PP3_strong; PS3_strong	Pathogenic	VCV002111305	no entry	0.98	0.969	0.815047	0.634403	26.6
p.(Asn391Ile)	c.1172A>T	4-47937310-T-A	TD6	CNGA1-RP study group	-	Patient with second CNGA1 allele: chr4:47950078_47966820del (hg19)	-	no entry	no entry	no entry	PM2_mod; PP3_mod	VUS	Functionally abnormal	PM2_mod; PP3_mod; PS3_strong	Likely pathogenic	no entry	no entry	0.93	0.971	0.71643	0.769897	28.3
p.(Ile392Thr)	c.1175T>C	4-47937307-A-G	TD6	Koyanagi et al., 2019	NM_000087.3:c.1187T>C/p.(Ile396Thr)	-	-	0.0001929	0.0003605	0	PP3_strong; PM2_mod	Likely pathogenic	Functionally abnormal	PP3_strong; PM2_mod; ; PS3_strong	Pathogenic	VCV000837919.7	rs1213442244)	0.95	0.667	0.531534	0.69836	26.1
p.(Ile396Thr)	c.1187T>C	4-47937295-A-G	TD6	ClinVar	-	-	-	no entry	no entry	no entry	PM2_mod; PP3_mod	VUS	Functionally abnormal	PM2_mod; PP3_mod; PS3_strong	Likely pathogenic	VCV003027674	no entry	0.92	0.992	0.767652	0.831134	27.6
p.(Arg409Ile)	c.1226G>T	4-47937256-C-A	C-Linker	Liu et al., 2021	NM_000087.3:c.1238G>T/p.(Arg413Ile)	Patient with second CNGA1 allele NM_000087.3:c.265delC/p.(Leu89Phefs*4)	-	no entry	no entry	no entry	PM3_supp; PM2_mod	VUS	Functionally abnormal (non-functional)	PM3_supp; PM2_mod; PS3_strong	Likely pathogenic	no entry	rs1281656808	0.61	0.786	0.573014	0.49811	19.89
p.(Ile413Val)	c.1237A>G	4-47937245-T-C	C-Linker	ClinVar	-	-	-	3.631e-05	0.000122	0	PM2_mod	VUS	Functionally normal	PM2_mod; BS3_supp	VUS	VCV000901407.10	rs200148364	0.35	0.093	0.132256	0.455349	15.75
p.(Arg420Gln)	c.1259G>A	4-47937223-C-T	C-Linker	Jin et al., 2008	Jin (2008): NM_000087.3:c.1271G>A/p.(Arg424His) Katagiri (2014), Huang (2015) and Koyanagi (2019): NM_000087.3:c.1271G>A/p.(Arg424Gln) Kars (2021): ENST00000402813:c.1478G>A/p.(Arg493Gln)	Jin (2008): Patient is single heterozygous for CNGA1 variant Katagiri (2014): Patient is single heterozygous for CNGA1 variant Huang (2015): Patient is homozygous for CNGA1 variant; segregation confirmed Kars (2021): No additional information provided	-	0.007863	0.008486	2	BS1_strong; PP3_mod; PM3_supp	VUS	Functionally abnormal	BS1_strong; PP3_mod; PM3_supp; PS3_strong	Likely pathogenic	VCV000225316.12	rs192912733	0.79	0.535	0.527706	0.659192	25.4
p.(Trp433Leu)	c.1298G>T	4-47937184-C-A	C-Linker	ClinVar	-	-	-	0.0002361	0.0009005	0	PM2_mod; PP3_mod	VUS	Functionally abnormal	PM2_mod; PP3_mod; PS3_strong	Likely pathogenic	VCV000422074.11	rs762935052	0.93	0.991	0.8286	0.909122	29.5
p.(Leu437Val)	c.1309C>G	4-47937173-G-C	C-Linker	ClinVar/LOVD	NM_001142564.1:c.1528C>G ; NM_000087.3:c.1321C>G	-	-	9.24e-06	0.0002411	0	PM2_mod; PP3_mod	VUS	Functionally normal	PM2_mod; PP3_mod; BS3_supp	VUS	VCV000999735.6	rs771075850	0.78	0.283	0.515035	0.809328	19.86
p.(Arg474His)	c.1421G>A	4-47937061-C-T	C-Linker	ClinVar/LOVD	NM_001142564.1:c.1640G>A ; NM_000087.3:c.1433G>A	-	-	2.194e-05	4.02e-05	0	PM2_mod	VUS	Functionally normal	PM2_mod; BS3_supp	VUS	VCV000219316.9	rs759487836	0.64	0.407	0.443633	0.87661	23.4
p.(Asn464Ser)	c.1391A>G	4-47937091-T-C	C-Linker	ClinVar	-	-	-	7.281e-05	0.0001186	0	PM2_mod	VUS	Functionally normal	PM2_mod; BS3_supp	VUS	VCV000901406.9	rs749947364	0.37	0.076	0.0562185	0.418773	17.49
p.(Cys479Arg)	c.1435T>C	4-47937047-A-G	C-Linker	ClinVar	-	-		no entry	no entry	no entry	PM2_mod; PP3_strong	Likely pathogenic	Functionally abnormal (non-functional)	PM2_mod; PP3_strong; PS3_strong	Pathogenic	VCV000866877.1	rs1738698692	0.97	0.997	0.852074	0.924929	27.1
p.(Cys479Ser)	c.1436G>C	4-47937046-C-G	C-Linker	Koyanagi et al., 2019	NM_000087.3:c.1448G>C/p.(Cys483Ser)	-	-	2.003e-05	8.317e-05	0	PM2_mod; PP3_mod	VUS	Functionally abnormal	PM2_mod; PP3_mod; PS3_strong	Likely pathogenic	no entry	rs1738698420	0.9	0.972	0.622101	0.889625	26.3
p.(Leu483Arg)	c.1448T>G	4-47937034-A-C	CNBD	ClinVar	-	-	-	no entry	2.856e-06	0	PM2_mod; PP3_strong	Likely pathogenic	Functionally abnormal (non-functional)	PM2_mod; PP3_strong; PS3_strong	Pathogenic	VCV002628049.1	no entry	0.97	0.997	0.87225	0.883331	25.4
p.(Val488Ala)	c.1463T>C	4-47937019-A-G	CNBD	ClinVar	-	-	-	3e-07	7.175e-06	0	PM2_mod; PP3_mod	VUS	Functionally abnormal	PM2_mod; PP3_mod; PS3_strong	Likely pathogenic	VCV000348838.5	rs374880057)	0.88	0.988	0.641033	0.869081	26.2
p.(Gln492Pro)	c.1475A>C	4-47937007-T-G	CNBD	ClinVar; CNGA1-RP study group	-	CNGA1-RP study group: Patient is homozygous for CNGA1 variant; segregation confirmed	-	no entry	1.433e-05	0	PM2_mod; PP3_mod	VUS	Functionally abnormal (non-functional)	PM2_mod; PP3_mod;PS3_strong	Likely pathogenic	VCV000866199.1	rs1738695098	0.86	0.989	0.71323	0.822985	25.9
p.(Asp500Gly)	c.1499A>G	4-47936983-T-C	CNBD	Zampaglione et al., 2020	NM_001142564.1:c.1511A>G/p.Asp573Gly	Patient with second CNGA1 allele NM_001142564.1: c.1907del;p.Ser636IlefsTer19	-	4.901e-05	3.384e-05	0	PM2_mod; PP3_strong	Likely pathogenic	Functionally abnormal (non-functional)	PM2_mod; PP3_strong; PS3_strong	Pathogenic	VCV000866887.7	rs372770176	0.99	0.997	0.745932	0.827233	28.7
p.(Asp507His)	c.1519G>C	4-47936963-C-G	CNBD	Mihalich et al., 2024	NM_000087.3:c.1531G>C/p.(Asp511His)	Patient is single heterozygous for CNGA1 variant and single heterozygous for variants in BEST1, PDE6A, TULP1; diagnosed with STGD	-	3e-07	2.858e-06	0	PM2_mod; PP3_strong	Likely pathogenic	Functionally abnormal	PM2_mod; PP3_strong; PS3_strong	Pathogenic	VCV001063017.6	rs1165799316	0.98	0.998	0.810373	0.854973	29
p.(Gly509Glu)	c.1526G>A	4-47936956-C-T	CNBD	ClinVar	-	-	-	2.62e-06	7.178e-06	0	PM2_mod; PP3_strong; PM5_mod	Likely pathogenic	Functionally abnormal (non-functional)	PM2_mod; PP3_strong; PM5_mod; PS3_strong	Pathogenic	VCV000866020	rs1009901175	0.96	1	0.902163	0.920069	28.4
p.(Gly509Arg)	c.1525G>A	4-47936957-C-T	CNBD	Jin et al., 2016	Jin (2016): NM_000087.3:c.1537G>A/p.(G513R) Kandaswamy (2022): NM_001379270.1:.c.1525G>A/p.(Gly509Arg) Gao (2019): NM_001142564.1:c.1744G>A/p.(Gly582Arg)	Jin (2016): Two patients (one family) with second CNGA1 allele NM_000087.3:c.265deC/p.(Leu89Phefs*4); segregation confirmed Kandaswamy (2022): Patient is homozygous for CNGA1 variant; segregation confirmed	-	9.24e-06	4.02e-05	0	PM2_mod; PP3_mod; PM3_mod	Likely pathogenic	Functionally abnormal (non-functional)	PM2_mod; PP3_mod; PM3_mod; PS3_strong	Pathogenic	VCV001068762.7	rs544588016	0.93	1	0.871165	0.92375	32
p.(Met512Arg)	c.1535T>G	4-47936947-A-C	CNBD	Ellingford et al., 2016	NM_001142564.1:c.1754T>G/p.(Met585Arg)	Patient with second CNGA1 allele NM_001142564.1: c.848A>T/p.(Asp283Val)	-	2.374e-05	5.076e-05	0	PP3_strong; PM2_mod	Likely pathogenic	Functionally abnormal (non-functional)	PP3_strong; PM2_mod; PS3_strong	Pathogenic	VCV000236444.5	rs761947277)	0.98	1	0.87641	0.88728	28.4
p.(Ile514Ser)	c.1541T>G	4-47936941-A-C	CNBD	LOVD; CNGA1-RP study group	NM_001142564.1:c.1760T>G/p.(Ile587Ser); NM_000087.3:c.1553T>G /p.(Ile518Ser)	CNGA1-RP study group: Two siblings, homozygous for CNGA1 variant; segregation confirmed	-	no entry	no entry	no entry	PP3_strong; PM2_mod; PM3_supp	Likely pathogenic	Functionally abnormal (non-functional)	PP3_strong; PM2_mod; PM3_supp; PS3_strong	Pathogenic	no entry	no entry	0.97	1	0.842256	0.82855	29
p.(Ala524Pro)	c.1570G>C	4-47936912-C-G	CNBD	ClinVar	-	-	-	no entry	2.68e-05	0	PM2_mod; PP3_mod	VUS	Functionally abnormal (non-functional)	PM2_mod; PP3_mod; PS3_strong	Likely pathogenic	VCV000684454	rs373946784	0.89	0.998	0.829243	0.831892	26.3
p.(Ala524Ser)	c.1570G>T	4-47936912-C-A	CNBD	ClinVar	-	-	-	8.1e-06	1.913e-05	0	PM2_mod	VUS	Functionally normal	PM2_mod; BS3_supp	VUS	VCV002195402.2	rs373946784	0.55	0.187	0.285288	0.763186	22.7
p.(Asp525Asn)	c.1573G>A	4-47936909-C-T	CNBD	ClinVar	-	-	-	no entry	no entry	no entry	PM2_mod; PP3_supp	VUS	Functionally abnormal	PM2_mod; PP3_supp; PS3_strong	Likely pathogenic	VCV003027670	no entry	0.72	0.311	0.519783	0.782695	24.6
p.(Val528Ile)	c.1582G>A	4-47936900-C-T	CNBD	ClinVar	-	-	-	2.374e-05	0.0001184	0	PM2_mod; BP4_supp	VUS	Functionally normal	PM2_mod; BP4_supp; BS3_supp	Likely benign	VCV000866044	rs1018800266	0.26	0.054	0.0256395	0.409978	1.613
p.(Val533Ile)	c.1597G>A	4-47936885-C-T	CNBD	LOVD	NM_001142564.1:c.1816G>A/p.(Val606Ile); NM_000087.3:c.1609G>A/p.(Val537Ile)	-	-	no entry	no entry	no entry	PM2_mod	VUS	Functionally normal	PM2_mod; BS3_supp	VUS	no entry	rs552871598	0.54	0.097	0.286864	0.739518	22.3
p.(Leu534Phe)	c.1602G>C	4-47936880-C-G	CNBD	CNGA1-RP study group	-	Patient is homozygous for CNGA1 variant	-	no entry	1.47e-05	0	PM2_mod; PP3_mod	VUS	Functionally abnormal (non-functional)	PM2_mod; PP3_mod; PS3_strong	Likely pathogenic	no entry	rs753754324	0.91	0.993	0.679726	0.829235	22.8
p.(Asp536Asn)	c.1606G>A	4-47936876-C-T	CNBD	ClinVar	-	-	-	5.804e-05	0.0001186	0	PM2_mod	VUS	Functionally normal	PM2_mod; BS3_supp	VUS	VCV000348837.9	rs370912894	0.63	0.298	0.445782	0.88203	27.2
p.(Phe540Cys)	c.1619T>G	4-47936863-A-C	CNBD	Sharon et al., 2020	NM_001142564.1:c.1838T>G/p.(Phe613Cys)	No additional information provided	-	no entry	no entry	no entry	PP3_strong; PM2_mod	Likely pathogenic	Functionally abnormal (non-functional)	PP3_strong; PM2_mod; PS3_strong	Pathogenic	VCV000812273.1	rs1578059695	0.99	0.999	0.765497	0.912513	28.2
p.(Gly541Ser)	c.1621G>A	4-47936861-C-T	CNBD	Oishi et al., 2014	NM_001142564.1:c.1840G>A/p.(Gly614Ser)	Patient is homozygous for CNGA1 variant	-	3e-07	1.433e-05	0	PP3_strong; PM2_mod	Likely pathogenic	Functionally abnormal (non-functional)	PP3_strong; PM2_mod; PS3_strong	Pathogenic	VCV000143098.6	rs527236057	0.96	1	0.855015	0.883125	29.6
p.(Thr558Met)	c.1673C>T	4-47936809-G-A	CNBD	Koyanagi et al., 2019	Koyanagi (2019): NM_000087.3:c.1685C>T/p.(Thr562Met) Rodriguez-Munoz (2020 and 2022): NM_001142564.1:c.1892C>T/p.(Thr631Met)	Rodriguez-Muñoz (2020 & 2022): Patient is single heterozygous for CNGA1 variant and single heterozygous for CNGB1 (NM_001297:c.3150delG/p.(Phe1051Leufs*12), ABCA4 (NM_000350:c.6148G>C/p.(Val2050Leu), IMPG1 (NM_001563:c.316G>C/p.(Val106Leu), PROM1 (NM_006017:c.2020G>T/p.(Ala674Ser) and TTLL5 (NM_015072:c.2966G>A/p.Arg989His)	-	0.0004798	0.0007273	1	PM2_mod; PP3_mod	VUS	Functionally abnormal (non-functional)	PM2_mod; PP3_mod; PS3_strong	Likely pathogenic	VCV000866035.4	rs151223668	0.82	0.976	0.73147	0.787974	28.2
p.(Ser567Leu)	c.1700C>T	4-47936782-G-A	CNBD	ClinVar; CNGA1-RP study group	-	CNGA1-RP study group: Patient with second CNGA1 allele NM_001379270.1 c.482A>G/p.(Tyr161Cys); segregation confirmed	-	8.4e-07	9.566e-06	0	PM3_mod; PP3_strong; PM2_mod	Likely pathogenic	Functionally abnormal (non-functional)	PM3_mod; PP3_strong; PM2_mod; PS3_strong	Pathogenic	VCV001912627.3	rs1361201357	0.97	0.983	0.783842	0.786226	32
p.(Cys571Tyr)	c.1712G>A	4-47936770-C-T	CNBD	ClinVar	-	-	-	no entry	no entry	no entry	PM2_mod;PP3_mod	VUS	Functionally abnormal	PM2_mod;PP3_mod; PS3_strong	Likely pathogenic	VCV000348835.5	rs886059422	0.8	0.969	0.656062	0.853326	28.5
p.(Met590Val)	c.1768A>G	4-47936714-T-C	CNBD	ClinVar	-	-	-	0.0001172	6.218e-05	0	PM2_mod	VUS	Functionally normal	PM2_mod; BS3_supp	VUS	VCV000954391	rs375049806	0.4	0.116	0.163469	0.48121	15.7
p.(Lys596Arg)	c.1787A>G	4-47936695-T-C	CNBD	ClinVar/LOVD	-	-	-	0.0001928	0.0002423	0	PM2_mod	VUS	Functionally normal	PM2_mod; BS3_supp	VUS	VCV000860043.9	rs761341105	0.31	0.052	0.0170058	0.282003	4.352
p.(Asn608His)	c.1822A>C	4-47936660-T-G	Loop CNBD to CLZ	Gonzalez-del Pozo et al., 2011	NM_000087.3: c.1834A>C/p.(Asn612His)	Variant does not segregate (family segregation studied)	-	no entry	no entry	no entry	PM2_mod; BP4_supp	VUS	Functionally normal	PM2_mod; BP4_supp; BS3_supp	Likely benign	no entry	no entry	0.27	0.084	0.251936	0.430732	17.81
p.(Leu633Arg)	c.1898T>G	4-47936584-A-C	CLZ	ClinVar	-	-	-	2.711e-05	2.152e-05	0	PP3_strong; PM2_mod	Likely pathogenic	Uncertain	PP3_strong; PM2_mod	Likely pathogenic	VCV001020322.7	rs756433866	0.93	0.959	0.731428	0.703938	27.9
p.(Thr635Ile)	c.1904C>T	4-47936578-G-A	CLZ	Rodriguez-Munoz et al., 2020	NM_001142564.1:c.2123C>T/p.(Thr708Ile)	Patient is single heterozygous for CNGA1 variant and compound-heterozygous for two BEST1 variants NM_004183:c.602T>C/p.(Ile201Thr);c.637-2_637del/p.(Glu213del); diagnosed with BEST	-	7.2e-07	1.691e-05	0	PM2_mod; BP5_supp	VUS	Functionally normal	PM2_mod; BP5_supp	VUS	no entry	rs1667813645	0.61	0.373	0.347415	0.697815	22
p.(Glu645Ala)	c.1934A>C	4-47936548-T-G	CLZ	ClinVar; CNGA1-RP study group	-	CNGA1-RP study group: Patient is homozygous for CNGA1 variant; compound-heterozygous for USH2A variants (both VUS) NM_206933.2:c.8401G>T/p.(Gly2801Trp) and c.12046G>A/p.(Val4016Met); heterozygous for TTLL5 variant (P) NM_015072.4:c.740+1G>A and heterozygous for USH1C variant (P) NM_153676.3:c.2167C>T, p.(Gln723Ter)	-	0.0004203	0.0005072	0	PM2_mod	VUS	Functionally normal	PM2_mod	VUS	VCV000964383.8	rs376378429	0.39	0.261	0.143871	0.531577	21.8
p.(Glu659Gly)	c.1976A>G	4-47936506-T-C	CLZ	Eisenberger et al., 2013	NM_001142564.1: c.2195A>G/p.(Glu732Gly)	Patient is homozygous for CNGA1 variant	-	no entry	no entry	no entry	PP3_strong; PM2_mod	Likely pathogenic	Functionally normal	PP3_strong; PM2_mod	Likely pathogenic	no entry	no entry	0.98	0.696	0.291257	0.472881	27.2
† Variant designation is based on NM_001379270.1. # Variants were annotated to the MANE select transcript NM_001379270.1 in ClinVar and thus no additional variant description is provided. For variants in which there are errors in the variant description on transcript level, we provide the variant description on genomic level. § If no information on segregation is provided, this indicates that eit…
			0

## Sheet: S5
Supplementary table 5: Overall sequence identity of CNGA1 and CNGA3 orthologues from different species based on the alignment provided in Supplementary figure 1 and established via ClustalOMEGA. Identity of the reference sequences used is provided in Supplementary table 1.
	Sequence indentity [%]
	Homo sapiens CNGA1	Homo sapiens CNGA3	Mus musculus CNGA1	Bos taurus CNGA1	Gallus gallus CNGA1	Danio rerio Cnga1a	Bos taurus CNGA3	Mus musculus CNGA3	Gallus gallus CNGA3	Oncorhynchus mykiss Cnga3
Homo sapiens CNGA1
Homo sapiens CNGA3	66.5
Mus musculus CNGA1	90.4	65.1
Bos taurus CNGA1	91.3	65.9	90.8
Gallus gallus CNGA1	78.8	68.3	78.3	78.1
Danio rerio Cnga1a	64	59.5	65	64.5	65.1
Bos taurus CNGA3	64.7	85.2	63.8	64.3	67.1	59.3
Mus musculus CNGA3	65.4	82.6	64.1	65.1	67.8	59.3	82.7
Gallus gallus CNGA3	67.4	76.7	67	67.3	68.3	61	78.1	75.7
Oncorhynchus mykiss Cnga3	65.3	69.2	63.2	64.9	67.1	59.5	67.5	67.3	71.1

## Sheet: S6
Supplementary table 6: CNGA1 control variants identified from gnomAD v4.1.0 (non-UKB).
Variant Polypeptide	Variant Nucleotide Sequence†	Alteration gDNA level (GRCh38)	Location Protein Domain‡	gnomAD v4.1.0 (non-UKB)				ACMG/AMP classification		ClinVar ID	dbSNP ID	In silico variant effect prediction
				Grpmax Filtering AF	popMAX AF	Number of homozygotes	Clinical significance	Criteria	Classification			REVEL	Alpha Missense	CPT-1	PrimateAI	CADDphred
p.(Arg28Gln)	c.83G>A	4-47952607-C-T	N-terminus	0.02106	0.01935	100	Benign	BS1_strong; BS2_strong; BP4_supp	Benign	VCV000348845.10	rs76537883	0.07	0.081	0.137626	0.36	24.8
p.(Arg340His)	c.1019G>A	4-47937463-C-T	Loop TD5 to pore helix	0.01355	0.01399	19	Benign	PP3_supp, BS1_strong, BS2_strong	Benign	VCV000730550.8	rs150374036	0.65	0.156	0.278637	0.55	26
p.(Met647Val)	c.1939A>G	4-47936543-T-C	CLZ	0.002427	0.002657	2	Benign	BP4_supp	VUS	VCV001299916.8	rs549705696	0.26	0.114	0.102973	0.38	17
Abbreviations: CLZ: C-terminal leucine zipper domain; TD: transmembrane domain; VUS: variant of uncertain significance

## Sheet: S7
Supplementary table 7: Summary of in silico analysis, observed effects in minigene splice assays and predicted effects on protein as determined by cDNA analysis for two spliceogenic CNGA1 variants.
Variant Nucleotide Sequence†	Location	SpliceAI (Δ score)/ genomic position#	Observed effect in minigene assay	Predicted amino acid change
c.448G>A	Exon 9 (11th nt)	Acceptor Loss (0.14)/ 10 bp	Canonical splicing	p.(Glu150Lys)
			Exon 9 skipping	p.(Glu147_Arg182del)
			Exon 9 and 10 skipping	p.(Glu147Leufs*13)
c.653G>T	Exon 11 (1st nt)	Acceptor Loss (0.40)/ 0 bp	Canonical splicing	p.(Gly218Val)
			Cryptic exonic ASS is used (ex 11 lacks first 194bp)	p.(Gly218Glufs*37)
			Cryptic exonic ASS is used (ex 11 lacks first 525bp)	p.(Tyr219Serfs*294)
			Cryptic exonic ASS is used (ex 11 lacks first 1071bp)	p.(Gly218Aspfs*113)
† Variant designation is based on NM_001379270.1. # The genomic position (positive value) refers to the nucleotides upstream of the CNGA1 variant. Abbreviations: ASS: acceptor splice site, nt: nucleotide

## Sheet: S8
Supplementary table 8: Odds of Pathogenicity (OddsPath) estimation calculated based on the algorithms provided in Muhammad et al., 2024
The math:
Functionally uncertain variants are treated as having been incorrectly classified by the assay.						Benign	A	B
					"True" Classification
A: Top left: Benign + Normal assay result						Pathogenic	C	D
B: Top right: Benign and Abnormal assay result
C: Bottom left: Pathogenic and Normal assay result							Function normal	Function abnormal
D: Bottom right: Pathogenic and Abnormal assay result
							Functional assay
P1=prior=path/total = (C+D)/(A+B+C+D)
P2path = posterior = proportion of path variants in groups with functionally abnormal readouts. = D/(B+D)
	If B=0, then add in 1 artificial B: D/(1+B+D) = D/(1+D)
P2benign = posterior = proportion of path variants in groups with functionally normal readouts. = C/(A+C)
	If C=0, then add in 1 artificial C: (C+1)/(1+A+C) = 1/(1+A)
OddsPath_Path = [P2path*(1-P1)] / [(1-P2path)*P1]
OddsPath_Benign = [P2benign*(1-P1)] / [(1-P2benign)*P1]
										Consult table at right to determine categories
Dataset	A	B	C	D	P1	P2path	P2benign	OddsPath_P	OddsPath_B	Functionally Abnormal Code	Functionally Normal Code	Total Variants		Odds of Pathogenicity (OddsPath)	Evidence strength equivalent
CNGA1	19	1	2	28	0.6	0.965517	0.0952381	18.67	0.0702	PS3	BS3_moderate*	50		<0.0029	BS3_very_strong^
														<0.053	BS3
														<0.23	BS3_moderate*
														<0.48	BS3_supporting
														0.48-2.1	Indeterminate
														>2.1	PS3_supporting
														>4.3	PS3_moderate
														>18.7	PS3
														>350	PS3_very_strong
														^There are no very strong benign evidence codes included in the Richards, et al. guidance. This category is included here for modeling purposes only.
														*Since there are no moderate strength benign evidence codes included in the Richards, et al. guidance, BS3_supporting was applied.

## Sheet: S9
Supplementary table 9: CNGA1 variant frequency in different populations.
Cohort	Reference	Solved patients with CNGA1 variants in IRD cohort				Solved patients with CNGA1 variants in RP cohort				Solved patients with CNGA1 variants in arRP and/or sRP cohort
		Total IRD cohort		Genetically solved IRD cohort		Total RP cohort		Genetically solved RP cohort		Total ar/sRP cohort		Genetically solved ar/sRP cohort
		% CNGA1	Cohort size	% CNGA1	Cohort size	% CNGA1	Cohort size	% CNGA1	Cohort size	% CNGA1	Cohort size	% CNGA1	Cohort size
Japan	Katagiri et al., 2014											0.051	99 ar/sRPcases
	Koyanagi et al., 2019					0.004	1204 cases	0.014	356 cases			0.021	245 arRP cases
	Suga et al., 2022	0.006	1432 cases	0.014	564 cases			0.036	225 cases			0.053	150 arR cases
	Oishi et al., 2014					0.0095	317 cases	0.026	115 cases	0.013	234 ar/sRP cases	0.034	87 ar/sRP cases
	Goto et al., 2024	0.0043	2325 cases	0.0112	892 cases	0.0046	2155 cases	0.012	831 cases	0.0063	1592 ar/sRP cases
China	Sun et al., 2018					0.028	69 cases
	Liu et al., 2021	0.01	800 cases§	0.017	481 cases							0.012	167 arRP cases
	Dan et al., 2020					0.026	76 families	0.047	43 families
	F.J. Gao et al., 2019					0.02
Asia (i.e., China, India, Malaysia)	Lieviant et al., 2025	0.002	506 unrelated cases	0.004	249 unrelated cases	0.003	289 unrelated cases	0.008	124 unrelated cases
Pakistan	Maria et al., 2015					0.026		0.039
North-Western Pakistan	Rehman et al., 2019	0.05	20 families*			0.25	4 families*
Israel	Hayman et al., 2024	0.004	491 cases	0.008	248 cases
	Sharon et al., 2020	0.004	2420 families	0.007	1369 families
Turkey	Demir et al., 2025	0.011	94 cases	0.014	70 cases	0.036	28 cases
	Ozguc Caliskan et al., 2024	0.006	354 cases	0.01	206 cases
UK	Lin et al., 2024	0.001	4415 cases
	Ellingford et al., 2016	0.004	537 cases	0.007	217 cases	0.008	250 cases	0.017	121 cases
	Carss et al., 2017	0.003	722 cases	0.005	404 cases
Denmark	Jespersgaard et al., 2019	Absent	677 cases$	Absent	323 cases$
Netherlands	Heutinck et al., 2024	0.002	624 cases	0.003	360 cases	0.008	123 cases
Poland	Matczynska et al., 2024	0.002	1005 cases	0.003	646 cases	0.009	233 cases
Germany	Eisenberger et al., 2013									0.038	53 arRP cases	0.053	38 arRP cases
	Weisschuh et al., 2020	0.003	2158 cases	0.004	1528 cases						637 ar/sRP cases	0.015	403 ar/sRP cases
Italy	Mihalich et al., 2024	0	191 cases					Absent	10 cases
	Karali et al., 2022	0.0011	2790 cases	0.0015	2036 cases
Spain	Gonzalez-del Pozo et al., 2011									Absent	102 arRP cases
	Perea-Romero et al., 2021	0.004	3951 families	0.007	2100 families	0.007	2083 families	0.014	1038 families		515 arRP families	0.054	277 arRP families
	Rodriguez-Munoz et al., 2020	Absent	110 families							Absent	60 ar/sRP families
USA	Zampaglione et al., 2020	0.006	500 cases	0.0091	329 cases
	Comander et al., 2017					0.023	43 families°	0.053	19 families°
Mexico	Villanueva-Mendoza et al., 2021	Absent	144 unrelated cases	Absent	105 cases							Absent	19 ar/sRP cases
	Zenteno et al., 2020	Absent	143 cases	Absent	112 cases					Absent	66 ar/sRP cases	Absent	43 ar/sRP cases
	Villafuerte-de la Cruz et al., 2024	0.008	126 cases	0.011	94 cases	0.019	53 cases					0.053	19 arRP cases
Brazil	Costa et al., 2017					Absent	16 cases
Mixed (i.e., Switzerland, Portugal, Japan)	Quinodoz et al., 2024	0.008	130 cases			0.013	73 cases
§ 8 solved patients with CNGA1 variants having variable clinical diagnosis: 5 patients with CORD, 1 sRP patient, 1 arRP patient, 1 LCA patient * Consanguineous families ° Patients diagnosed with pericentral retinitis pigmentosa $ 3 patients with single heterozygous variants in CNGA1 Abbreviations: ar: autosomal recessive; CORD: Cone-rod dystrophy; LCA: Lebers congenital amaurosis; s: sporadic
